# Supplementary material for: Minimally invasive, transapical dual-lumened cannula for short-term left ventricular support in a clinically relevant large animal model
Source: Eur J Cardiothorac Surg. 2025 May 21;67(6):ezaf173. doi: 10.1093/ejcts/ezaf173 (PMC12209791; doi:10.1093/ejcts/ezaf173)
Supplement: ezaf173_Supplementary_Data [file ezaf173_Supplementary_Data.zip]

Archive with 1 entries (1 files):
- supplementary material 1.docx
